# Supplementary material for: The spread of Kalmia angustifolia on black spruce forest cutovers contributes to the spatial heterogeneity of soil resources
Source: PLoS One. 2018 Jun 21;13(6):e0198860. doi: 10.1371/journal.pone.0198860 (PMC6013165; doi:10.1371/journal.pone.0198860)
Supplement: S1 Data Files — (XLSX) [file pone.0198860.s001.XLSX]

## Sheet: FIG1_DCA_RESULTS
FIGURE	SITE_TYPE	Vegetation	Horizon	Function1	STD_DEVIATION_FC1	Function2	STD_DEVIATION_FC2
1a	SPRUCE_MOSS_FOREST	SPRUCE	Forest_floor	-4.33954	0.641011	2.67161	1.67631																																3.23
1a	SPRUCE_MOSS_FOREST	KALMIA	Forest_floor	0.996741	1.52962	2.22844	0.71907
1a	SPRUCE_LICHEN_CUTOVER	SPRUCE	Forest_floor	-1.02556	0.900044	-0.0315476	0.941475
1a	SPRUCE_LICHEN_CUTOVER	KALMIA	Forest_floor	3.02052	0.823493	0.861965	1.0541
1a	SPRUCE_MOSS_CUTOVER	SPRUCE	Forest_floor	-1.69358	1.22792	-2.13622	0.515291
1a	SPRUCE_MOSS_CUTOVER	KALMIA	Forest_floor	1.37001	0.826008	-1.14423	1.08085
1b	SPRUCE_MOSS_FOREST	SPRUCE	Mineral_AE	-1.22248	1.02163	1.77081	0.395451
1b	SPRUCE_MOSS_FOREST	KALMIA	Mineral_AE	2.42219	1.17994	1.36789	2.13739
1b	SPRUCE_LICHEN_CUTOVER	SPRUCE	Mineral_AE	0.0032525	1.00342	-0.317873	0.609794
1b	SPRUCE_LICHEN_CUTOVER	KALMIA	Mineral_AE	2.23357	0.511694	-0.187087	0.103672
1b	SPRUCE_MOSS_CUTOVER	SPRUCE	Mineral_AE	-1.70028	0.891826	-0.233785	0.747357
1b	SPRUCE_MOSS_CUTOVER	KALMIA	Mineral_AE	-0.120947	0.762995	-0.819362	1.02
1c	SPRUCE_MOSS_FOREST	SPRUCE	Mineral_B	-1.54354	1.75836	0.593275	1.0771
1c	SPRUCE_MOSS_FOREST	KALMIA	Mineral_B	-0.326118	1.06569	0.503957	1.11848
1c	SPRUCE_LICHEN_CUTOVER	SPRUCE	Mineral_B	0.606665	0.839051	-0.353125	0.606183
1c	SPRUCE_LICHEN_CUTOVER	KALMIA	Mineral_B	2.36844	1.12607	0.467622	0.27939
1c	SPRUCE_MOSS_CUTOVER	SPRUCE	Mineral_B	-1.20828	0.999853	-0.0620325	0.960895
1c	SPRUCE_MOSS_CUTOVER	KALMIA	Mineral_B	-0.12015	0.488811	0.52923	1.44417

## Sheet: FIG2_Forest_floor_FH
Site_number	Vegetation	SITE_TYPE	SOIL_LAYER	Organic_Matter_Percent	Moisture_Percent	pH	N_total_mg_g	P_Total_mg_g	Dissolve_Inorganic_N_ug_G	Dissolve_Organic_N_ug_G	DON_DIN_RATIO	Mineralisable_30d_N_ug_G	BasalRespiration_ugCO2C_gh	Microbialbiomass_mg_C_g	qCO2	Total_Phenolic_mg_g	Condensed_tannin_extractable_mg_g	Condensed_tannin_residuel_mg_g	Condensed_tannin_total_mg_g	Betaglucosidase	Acidphosphatase
101	SPRUCE	SPRUCE_MOSS_FOREST	FH	66.57	138.54	3.67	8.62	0.46	9.69	138.31	14.28	26.52	9.48	3.4	2.79	2.5	0.88	0.02	0.91	2.52	47.37
107	SPRUCE	SPRUCE_MOSS_FOREST	FH	93.44	303.59	3.87	8	0.31	13.92	156.32	11.23	-3.39	13.04	5.79	2.25	4	1.72	0.28	2	6.4	86.15
108	SPRUCE	SPRUCE_MOSS_FOREST	FH	83.48	313.05	3.67	10.48	0.42	21.53	201.84	9.37	57.68	14.12	5.7	2.48	5.32	2.95	0.56	3.51	3.44	100
109	SPRUCE	SPRUCE_MOSS_FOREST	FH	82.36	233.75	3.72	8.96	0.42	15.29	158.12	10.34	-0.53	13.12	4.58	2.87	5.6	2.63	0.43	3.06	3.78	68.25
101	KALMIA	SPRUCE_MOSS_FOREST	FH	61.35	190.43	4.03	6.39	0.35	9.54	126.81	13.3	2.39	9.56	4.14	2.31	2.77	1.57	0.02	1.59	7.37	49.61
107	KALMIA	SPRUCE_MOSS_FOREST	FH	92.23	291.51	3.72	10.81	0.37	6.47	97.98	15.15	2.41	7.92	5.5	1.44	5.26	4.99	0.55	5.54	7.19	77.32
108	KALMIA	SPRUCE_MOSS_FOREST	FH	95.39	357.41	3.65	9.51	0.37	12.01	142.07	11.83	2.41	9.45	4.15	2.28	5.75	5.97	0.94	6.91	5.63	129.77
109	KALMIA	SPRUCE_MOSS_FOREST	FH	88.42	292.79	3.73	9.14	0.48	7.61	102.01	13.4	5.83	8.03	5.86	1.37	5.15	4.9	0.37	5.26	6.32	45.59
19	SPRUCE	SPRUCE_LICHEN_CUTOVER	FH	71.72	197.09	3.57	7.93	0.34	5.82	70.71	12.15	0.68	6.49	4.84	1.34	2.73	0.89	0.14	1.04	2.67	39.8
22	SPRUCE	SPRUCE_LICHEN_CUTOVER	FH	75.33	166.82	3.96	7.88	0.42	5.8	57.91	9.98	-1.17	9.76	3.72	2.62	3.62	1.29	0.21	1.5	3.87	35.39
24	SPRUCE	SPRUCE_LICHEN_CUTOVER	FH	87.8	175.53	3.65	9.29	0.56	8.1	101.95	12.59	5.26	7.68	5.66	1.36	4.95	1.8	0.64	2.44	2.38	27.22
29	SPRUCE	SPRUCE_LICHEN_CUTOVER	FH	71.44	135.07	3.93	9.71	0.59	Missing	140.81	Missing	Missing	10.97	3.56	3.08	3.39	1.15	0.25	1.41	3.86	37.34
30	SPRUCE	SPRUCE_LICHEN_CUTOVER	FH	70.12	140.27	3.77	8.19	0.46	10.33	113.6	11	-0.61	8.49	3.94	2.16	3.33	0.95	0.25	1.21	3.29	47.67
32	SPRUCE	SPRUCE_LICHEN_CUTOVER	FH	86.77	222.33	3.61	7.7	0.36	6.95	76.08	10.94	-1.56	8.07	7.84	1.03	3.58	1.22	0.28	1.5	3.75	31.16
34	SPRUCE	SPRUCE_LICHEN_CUTOVER	FH	76.08	209.32	3.86	9.31	0.48	7.5	108.19	14.42	1.9	7.72	6.33	1.22	2.24	0.52	0.06	0.58	2.29	40.53
35	SPRUCE	SPRUCE_LICHEN_CUTOVER	FH	82.36	190.97	3.63	7.78	0.33	5.92	76.48	12.92	1.68	6.9	4.2	1.65	3.45	1	0.09	1.09	2.97	38.76
19	KALMIA	SPRUCE_LICHEN_CUTOVER	FH	84.38	310.32	3.8	6.59	0.3	6.21	71.4	11.5	-0.72	7.39	5.8	1.27	4.74	5.72	0.32	6.04	5.78	68.87
22	KALMIA	SPRUCE_LICHEN_CUTOVER	FH	83.27	193.55	3.84	7.98	0.4	6.02	73.8	12.26	-2.6	7.17	6.08	1.18	3.53	3.39	0.14	3.53	1.67	33.93
24	KALMIA	SPRUCE_LICHEN_CUTOVER	FH	88.23	246.82	3.74	8.76	0.39	5.11	86.09	16.83	0.43	5.96	6.23	0.96	2.87	2.15	0.14	2.29	3.02	37.96
29	KALMIA	SPRUCE_LICHEN_CUTOVER	FH	84.66	234.49	3.95	9.88	0.6	5.01	72.84	14.53	1.79	8.56	5.8	1.48	3.59	3.25	0.16	3.41	8.44	44.71
30	KALMIA	SPRUCE_LICHEN_CUTOVER	FH	83.29	256.77	3.9	7.83	0.47	7.79	62.33	8	6.34	9.43	5.8	1.62	5.12	5.12	0.11	5.23	5.92	60.89
32	KALMIA	SPRUCE_LICHEN_CUTOVER	FH	91.86	327.65	3.78	8.5	0.56	6.5	84.75	13.03	-0.74	6.75	6.59	1.02	5.77	5.4	0.21	5.6	4.84	34.77
34	KALMIA	SPRUCE_LICHEN_CUTOVER	FH	85.48	220.49	3.86	11.14	0.69	4.85	82.44	17	2.56	8.44	6.61	1.28	4.53	4.88	0.09	4.96	4.17	32.55
35	KALMIA	SPRUCE_LICHEN_CUTOVER	FH	71.2	230.53	3.8	9.29	0.48	5.88	102.52	17.45	2.84	7.56	5.7	1.33	4.78	4.8	0.13	4.93	2.43	46.23
1	SPRUCE	SPRUCE_MOSS_CUTOVER	FH	84.86	171.67	3.41	8.58	0.41	9.61	120.65	12.56	4.37	7.44	5.18	1.43	5.06	2.33	0.85	3.17	3.61	33.76
2	SPRUCE	SPRUCE_MOSS_CUTOVER	FH	71.26	183.98	3.46	8.79	0.4	5.81	84.47	14.54	0.17	6.88	3.53	1.95	4.77	0.72	0.23	0.95	3.97	33.03
6	SPRUCE	SPRUCE_MOSS_CUTOVER	FH	86.32	222.41	3.4	10.58	0.41	9.23	132.52	14.36	-0.18	7.73	3.86	2	3.95	1.5	0.23	1.73	1.41	23.7
8	SPRUCE	SPRUCE_MOSS_CUTOVER	FH	88.59	144.73	3.41	7.01	0.4	8.01	93.61	11.68	-2.01	8.54	4.42	1.93	6.21	2.47	0.83	3.3	2.51	17.98
9	SPRUCE	SPRUCE_MOSS_CUTOVER	FH	90.37	180.72	3.56	9.22	0.53	8.57	107.68	12.56	-0.25	9.84	3.91	2.52	Missing	4.47	0.95	5.42	2.03	25.43
12	SPRUCE	SPRUCE_MOSS_CUTOVER	FH	79.46	123.91	3.67	10.7	0.5	7.26	121.09	16.69	-0.39	7.02	3.82	1.83	3.36	0.82	0.05	0.86	2.1	14.04
17	SPRUCE	SPRUCE_MOSS_CUTOVER	FH	88.94	175.69	3.58	13.73	0.56	8.21	117.8	14.35	1.5	7.08	4.48	1.58	4.79	1.57	0.24	1.81	2.18	34.73
18	SPRUCE	SPRUCE_MOSS_CUTOVER	FH	80.75	173.8	3.8	8.91	0.57	9.09	119.15	13.1	4.53	6.17	4.68	1.32	4.79	2.41	0.42	2.84	2.06	37.35
1	KALMIA	SPRUCE_MOSS_CUTOVER	FH	94.24	239.53	3.56	9.62	0.39	9.3	118.88	12.78	-1.59	7.62	4.84	1.58	5.64	4.85	0.87	5.72	4.23	32.73
2	KALMIA	SPRUCE_MOSS_CUTOVER	FH	81.26	251.82	3.49	10.96	0.49	7.56	98.47	13.02	-0.55	5.17	5.09	1.02	6.17	1.13	0.05	1.18	2.59	29.56
6	KALMIA	SPRUCE_MOSS_CUTOVER	FH	84.71	423.91	3.63	9.56	0.39	10.9	100.52	9.22	-4.61	6.32	5.2	1.22	3.31	2.61	0.27	2.88	3.87	49.9
8	KALMIA	SPRUCE_MOSS_CUTOVER	FH	90.49	161.6	3.7	8.96	0.44	5.96	83.11	13.95	-2.02	6.57	5.37	1.22	4.86	4.26	0.76	5.02	2.86	21.63
9	KALMIA	SPRUCE_MOSS_CUTOVER	FH	91.47	238	3.65	8.91	0.45	7.36	81.78	11.12	-1.92	7.56	5	1.51	4.36	3.8	0.51	4.31	2.1	20.54
12	KALMIA	SPRUCE_MOSS_CUTOVER	FH	91.1	190.19	3.69	9.42	0.29	6.46	90.81	14.06	-2.02	6.43	5.47	1.18	3.54	2.61	0.2	2.81	1.69	22.45
18	KALMIA	SPRUCE_MOSS_CUTOVER	FH	87.83	300.68	3.7	8.72	0.46	8.72	109.48	12.56	-0.96	8.27	7.09	1.17	5.3	4.58	0.5	5.07	4.98	56.43
17	KALMIA	SPRUCE_MOSS_CUTOVER	FH	93.46	233.31	3.6	12.45	0.53	5.95	101.59	17.07	2.51	7.02	5.95	1.18	4.99	2.96	0.37	3.33	1.35	37.07

## Sheet: FIG3_MIN_AE
Site_number	Vegetation	SITE_TYPE	SOIL_LAYER	Organic_Matter_Percent	Moisture_Percent	pH	N_total_mg_g	Dissolve_Inorganic_N_ug_G	Mineralisable_30d_N_ug_G	BasalRespiration_ugCO2C_gh	Microbialbiomass_mg_C_g	qCO2	Total_Phenolic_mg_g
101	SPRUCE	SPRUCE_MOSS_FOREST	MIN_AE	1.314	8.5	4.36	0.223	0.383	0.438	0.396	0.2	1.978	0.192
107	SPRUCE	SPRUCE_MOSS_FOREST	MIN_AE	3.162	28	4.29	0.46	1.016	0.015	0.347	0.325	1.067	0.299
108	SPRUCE	SPRUCE_MOSS_FOREST	MIN_AE	3.737	27.3	4.16	0.536	1.176	0.35	0.6	0.343	1.749	0.177
109	SPRUCE	SPRUCE_MOSS_FOREST	MIN_AE	1.458	15	4.54	0.256	0.58	0.631	0.454	0.405	1.12	0.111
101	KALMIA	SPRUCE_MOSS_FOREST	MIN_AE	0.775	4.1	5.13	0.182	0.337	0.212	0.176	0.066	2.674	0.217
107	KALMIA	SPRUCE_MOSS_FOREST	MIN_AE	2.138	25.8	4.8	0.371	0.284	-0.004	0.174	0.227	0.767	Missing
108	KALMIA	SPRUCE_MOSS_FOREST	MIN_AE	1.379	20.7	4.52	0.294	0.621	0.928	0.208	0.204	1.015	0.104
109	KALMIA	SPRUCE_MOSS_FOREST	MIN_AE	1.419	32.1	4.87	0.24	0.387	-0.047	0.344	0.235	1.468	0.121
19	SPRUCE	SPRUCE_LICHEN_CUTOVER	MIN_AE	2.085	18.9	4.47	0.333	0.509	-0.211	0.616	0.382	1.611	0.166
22	SPRUCE	SPRUCE_LICHEN_CUTOVER	MIN_AE	2.974	20.1	4.67	0.406	0.385	-0.088	0.368	0.323	1.139	0.119
24	SPRUCE	SPRUCE_LICHEN_CUTOVER	MIN_AE	3.894	25.5	4.24	0.638	0.633	0.339	0.745	0.312	2.392	0.182
29	SPRUCE	SPRUCE_LICHEN_CUTOVER	MIN_AE	1.58	11.5	4.7	0.229	0.487	0.014	0.226	0.45	0.503	0.073
30	SPRUCE	SPRUCE_LICHEN_CUTOVER	MIN_AE	2.771	16.7	4.69	0.268	0.479	-0.152	0.401	0.21	1.912	0.112
32	SPRUCE	SPRUCE_LICHEN_CUTOVER	MIN_AE	2.883	23.7	4.37	0.326	0.531	-0.193	0.458	0.269	1.703	0.196
34	SPRUCE	SPRUCE_LICHEN_CUTOVER	MIN_AE	3.124	27.2	4.52	0.546	0.577	0.023	0.45	0.331	1.361	0.137
35	SPRUCE	SPRUCE_LICHEN_CUTOVER	MIN_AE	2.918	28	4.45	0.494	0.437	0.266	0.376	0.299	1.257	0.563
19	KALMIA	SPRUCE_LICHEN_CUTOVER	MIN_AE	2.276	20.3	4.54	0.431	0.444	-0.165	0.238	0.419	0.569	0.163
22	KALMIA	SPRUCE_LICHEN_CUTOVER	MIN_AE	1.964	18.8	4.71	0.36	0.372	-0.06	0.358	0.251	1.431	0.188
29	KALMIA	SPRUCE_LICHEN_CUTOVER	MIN_AE	2.526	11.1	4.85	0.34	0.536	-0.241	0.292	0.214	1.362	0.115
24	KALMIA	SPRUCE_LICHEN_CUTOVER	MIN_AE	3.775	22.8	4.49	0.447	0.444	-0.003	0.421	0.811	0.519	0.245
30	KALMIA	SPRUCE_LICHEN_CUTOVER	MIN_AE	1.986	15.5	4.86	0.262	0.315	0.044	0.289	0.189	1.532	0.228
32	KALMIA	SPRUCE_LICHEN_CUTOVER	MIN_AE	1.8	27	4.83	0.317	0.39	-0.131	0.322	0.231	1.395	0.178
34	KALMIA	SPRUCE_LICHEN_CUTOVER	MIN_AE	2.387	23.9	4.63	0.435	0.328	0.421	0.351	0.363	0.967	0.154
35	KALMIA	SPRUCE_LICHEN_CUTOVER	MIN_AE	2.308	27.3	4.82	0.404	0.366	-0.046	0.208	0.249	0.836	0.155
1	SPRUCE	SPRUCE_MOSS_CUTOVER	MIN_AE	2.301	20.9	4.21	0.374	0.737	0.602	0.829	0.379	2.185	0.13
2	SPRUCE	SPRUCE_MOSS_CUTOVER	MIN_AE	2.872	22.7	4.32	0.456	0.672	0.222	0.616	0.391	1.575	0.087
6	SPRUCE	SPRUCE_MOSS_CUTOVER	MIN_AE	2.434	18.2	4.36	0.316	0.486	-0.156	0.623	0.297	2.098	0.121
8	SPRUCE	SPRUCE_MOSS_CUTOVER	MIN_AE	2.653	38.8	4.26	0.461	0.576	0.352	0.633	0.514	1.232	0.141
9	SPRUCE	SPRUCE_MOSS_CUTOVER	MIN_AE	2.51	21	4.4	0.387	0.477	0.282	0.477	0.32	1.489	0.264
12	SPRUCE	SPRUCE_MOSS_CUTOVER	MIN_AE	3.321	18.9	4.32	0.488	0.441	0.064	0.388	0.356	1.09	0.101
17	SPRUCE	SPRUCE_MOSS_CUTOVER	MIN_AE	3.151	24.9	4.27	0.609	1.317	-0.577	0.487	0.39	1.249	0.112
18	SPRUCE	SPRUCE_MOSS_CUTOVER	MIN_AE	3.187	24.5	4.26	0.624	0.568	0.087	0.464	0.345	1.343	0.147
1	KALMIA	SPRUCE_MOSS_CUTOVER	MIN_AE	2.25	23.3	4.39	0.444	0.453	0.057	0.463	0.655	0.706	0.168
2	KALMIA	SPRUCE_MOSS_CUTOVER	MIN_AE	2.822	21.2	4.32	0.425	0.431	0.069	0.284	0.342	0.831	0.214
6	KALMIA	SPRUCE_MOSS_CUTOVER	MIN_AE	2.012	24.3	4.53	0.319	0.546	-0.086	0.271	0.247	1.098	0.138
8	KALMIA	SPRUCE_MOSS_CUTOVER	MIN_AE	1.646	13.9	4.82	0.274	0.29	-0.021	0.113	0.19	0.593	0.112
9	KALMIA	SPRUCE_MOSS_CUTOVER	MIN_AE	1.775	14.1	4.61	0.307	0.347	0.361	0.252	0.239	1.056	0.143
12	KALMIA	SPRUCE_MOSS_CUTOVER	MIN_AE	2.4	17.6	4.44	0.418	0.239	0.016	0.299	0.355	0.841	0.111
17	KALMIA	SPRUCE_MOSS_CUTOVER	MIN_AE	2.56	23.7	4.39	0.481	0.479	0.025	0.373	0.245	1.521	0.18
18	KALMIA	SPRUCE_MOSS_CUTOVER	MIN_AE	3.704	25.5	4.52	0.486	0.475	-0.284	0.299	0.421	0.71	0.143

## Sheet: Fig4_MIN_B
Site_number	Vegetation	SITE_TYPE	SOIL_LAYER	Organic_Matter_Percent	Moisture_Percent	pH	N_total_mg_g	Dissolve_Inorganic_N_ug_G	Mineralisable_30d_N_ug_G	BasalRespiration_ugCO2C_gh	Microbialbiomass_mg_C_g	qCO2
101	SPRUCE	SPRUCE_MOSS_FOREST	MIN_B	7.20388	26.7281	5.45	0.673397	0.599748	-0.0148971	0.258564	0.327054	0.790585
107	SPRUCE	SPRUCE_MOSS_FOREST	MIN_B	15.3083	53.3923	5.3	2.73046	Missing	Missing	0.825473	0.469928	1.75659
108	SPRUCE	SPRUCE_MOSS_FOREST	MIN_B	14.6527	60.1824	5.42	1.65369	0.623011	0.177254	0.621828	0.488057	1.27409
109	SPRUCE	SPRUCE_MOSS_FOREST	MIN_B	2.84591	15.9176	5.71	0.384117	0.34555	0.11454	0.126199	0.176988	0.713035
101	KALMIA	SPRUCE_MOSS_FOREST	MIN_B	4.40858	18.7008	5.67	0.712299	0.408928	-0.0683212	0.155086	0.190862	0.812556
107	KALMIA	SPRUCE_MOSS_FOREST	MIN_B	11.6738	59.6639	5.43	1.80886	0.833316	-0.00588098	0.587587	0.464173	1.26588
108	KALMIA	SPRUCE_MOSS_FOREST	MIN_B	13.2619	53.5385	5.56	1.67504	0.95875	0.172041	0.525961	0.567319	0.927098
109	KALMIA	SPRUCE_MOSS_FOREST	MIN_B	3.82605	20.3738	5.72	0.454229	0.467387	0.171612	0.112252	0.141203	0.794973
19	SPRUCE	SPRUCE_LICHEN_CUTOVER	MIN_B	3.70236	16.0584	5.65	0.387373	0.322657	0.061168	0.196954	0.11131	1.76942
22	SPRUCE	SPRUCE_LICHEN_CUTOVER	MIN_B	3.4271	16.501	5.5	0.37942	0.0932056	0.411576	0.185746	0.219395	0.846628
24	SPRUCE	SPRUCE_LICHEN_CUTOVER	MIN_B	5.66873	21.3523	5.4	0.66922	0.645385	-0.179306	0.248623	0.178585	1.39219
29	SPRUCE	SPRUCE_LICHEN_CUTOVER	MIN_B	2.99356	12.3574	5.7	0.417929	0.580488	-0.303682	0.16128	0.133062	1.21207
30	SPRUCE	SPRUCE_LICHEN_CUTOVER	MIN_B	4.25719	24.7265	5.67	0.675403	0.504133	-0.0472412	0.129795	0.171398	0.757276
32	SPRUCE	SPRUCE_LICHEN_CUTOVER	MIN_B	5.4079	25.7827	5.51	0.690306	0.35403	0.016558	0.351929	0.258791	1.35989
34	SPRUCE	SPRUCE_LICHEN_CUTOVER	MIN_B	5.69928	28.876	5.77	0.815425	0.557917	0.0631382	0.211603	0.143802	1.47149
35	SPRUCE	SPRUCE_LICHEN_CUTOVER	MIN_B	6.22407	34.1085	5.65	0.711213	0.545859	0.0938145	0.288462	0.216315	1.33353
19	KALMIA	SPRUCE_LICHEN_CUTOVER	MIN_B	3.67785	18.569	5.76	0.457332	0.347283	0.19915	0.280132	0.245082	1.14301
22	KALMIA	SPRUCE_LICHEN_CUTOVER	MIN_B	4.54351	18.9247	5.79	0.513508	0.280346	0.0477029	0.0956649	0.0859129	1.11351
24	KALMIA	SPRUCE_LICHEN_CUTOVER	MIN_B	6.14967	28.3447	5.66	0.85634	0.50723	0.037969	0.243768	0.24541	0.993311
29	KALMIA	SPRUCE_LICHEN_CUTOVER	MIN_B	1.27099	6.43642	5.83	0.191282	0.214886	0.0378273	0.155031	0.0972414	1.59429
30	KALMIA	SPRUCE_LICHEN_CUTOVER	MIN_B	3.38895	20.2091	5.81	0.414834	0.386518	0.039983	0.162146	0.18025	0.899562
32	KALMIA	SPRUCE_LICHEN_CUTOVER	MIN_B	5.02199	29.5413	5.94	0.736547	0.474657	-0.036726	0.24767	0.148505	1.66776
34	KALMIA	SPRUCE_LICHEN_CUTOVER	MIN_B	3.50256	26.25	5.85	0.652653	0.442979	0.0834978	0.142242	0.178279	0.797863
35	KALMIA	SPRUCE_LICHEN_CUTOVER	MIN_B	2.67667	23.7395	5.76	0.598634	0.296111	0.123597	0.0945978	0.147429	0.641649
1	SPRUCE	SPRUCE_MOSS_CUTOVER	MIN_B	6.68108	28.3224	5.41	0.781203	0.587741	-0.146832	0.472194	0.264157	1.78755
2	SPRUCE	SPRUCE_MOSS_CUTOVER	MIN_B	8.63061	35.4988	5.45	0.957564	0.621741	-0.149599	0.343416	0.316285	1.08578
6	SPRUCE	SPRUCE_MOSS_CUTOVER	MIN_B	9.81241	43.2039	5.54	1.21682	0.540242	0.142053	0.292659	0.34153	0.856905
8	SPRUCE	SPRUCE_MOSS_CUTOVER	MIN_B	7.78766	27.1003	5.5	1.06317	0.750007	-0.0934491	0.219896	0.201078	1.09359
9	SPRUCE	SPRUCE_MOSS_CUTOVER	MIN_B	5.49898	22.5641	5.51	0.736387	0.246704	0.20805	0.317539	0.187924	1.68972
12	SPRUCE	SPRUCE_MOSS_CUTOVER	MIN_B	8.79575	36.4179	5.59	0.883029	0.48927	0.21629	0.231216	0.327364	0.706295
17	SPRUCE	SPRUCE_MOSS_CUTOVER	MIN_B	14.7287	53.0026	5.44	1.94544	0.782146	-0.157664	0.45249	0.317622	1.42462
18	SPRUCE	SPRUCE_MOSS_CUTOVER	MIN_B	10.4188	40.7792	5.4	1.15083	0.513475	0.0568299	0.452826	0.375544	1.20579
1	KALMIA	SPRUCE_MOSS_CUTOVER	MIN_B	8.70219	28.97	5.5	0.887503	0.378122	0.0437995	0.383818	0.345198	1.11188
2	KALMIA	SPRUCE_MOSS_CUTOVER	MIN_B	9.24042	33.8395	5.65	1.21529	0.490769	0.552513	0.272192	0.26246	1.03708
6	KALMIA	SPRUCE_MOSS_CUTOVER	MIN_B	9.21888	38.1471	5.7	0.870217	0.486235	0.255389	0.153198	0.201673	0.759635
8	KALMIA	SPRUCE_MOSS_CUTOVER	MIN_B	6.84311	22.9117	5.61	0.819113	0.449038	0.40251	0.21223	0.240096	0.883939
9	KALMIA	SPRUCE_MOSS_CUTOVER	MIN_B	5.10224	19.5029	5.57	0.749624	0.452253	-0.0166096	0.34288	0.183703	1.86649
12	KALMIA	SPRUCE_MOSS_CUTOVER	MIN_B	9.0203	33.4171	5.61	1.02665	0.392822	0.0615951	0.239306	0.205251	1.16592
17	KALMIA	SPRUCE_MOSS_CUTOVER	MIN_B	12.0875	55.2	5.55	2.11653	0.594042	0.325336	0.402956	0.350551	1.14949
18	KALMIA	SPRUCE_MOSS_CUTOVER	MIN_B	13.7131	52.8571	5.72	1.75138	0.731465	-0.0393982	0.228189	0.204165	1.11767

## Sheet: Fig5_litterbag_mass_remaining
Site_number	Vegetation	SITE_TYPE	Time_Month	litter_bag_number	Mass_remaining_PC
32	SPRUCE	SPRUCE_LICHEN_CUTOVER	0	0	1
30	SPRUCE	SPRUCE_LICHEN_CUTOVER	0	0	1
24	SPRUCE	SPRUCE_LICHEN_CUTOVER	0	0	1
32	KALMIA	SPRUCE_LICHEN_CUTOVER	0	0	1
30	KALMIA	SPRUCE_LICHEN_CUTOVER	0	0	1
24	KALMIA	SPRUCE_LICHEN_CUTOVER	0	0	1
1	SPRUCE	SPRUCE_MOSS_CUTOVER	0	0	1
2	SPRUCE	SPRUCE_MOSS_CUTOVER	0	0	1
17	SPRUCE	SPRUCE_MOSS_CUTOVER	0	0	1
1	KALMIA	SPRUCE_MOSS_CUTOVER	0	0	1
2	KALMIA	SPRUCE_MOSS_CUTOVER	0	0	1
17	KALMIA	SPRUCE_MOSS_CUTOVER	0	0	1
32	SPRUCE	SPRUCE_LICHEN_CUTOVER	3	503	0.81694
30	SPRUCE	SPRUCE_LICHEN_CUTOVER	25	518	0.899039
32	SPRUCE	SPRUCE_LICHEN_CUTOVER	25	528	0.775335
32	SPRUCE	SPRUCE_LICHEN_CUTOVER	3	529	0.855605
32	SPRUCE	SPRUCE_LICHEN_CUTOVER	25	539	0.599135
32	SPRUCE	SPRUCE_LICHEN_CUTOVER	12	553	0.759153
24	SPRUCE	SPRUCE_LICHEN_CUTOVER	5	555	0.7471
30	SPRUCE	SPRUCE_LICHEN_CUTOVER	12	563	0.818646
24	SPRUCE	SPRUCE_LICHEN_CUTOVER	12	576	0.717987
30	SPRUCE	SPRUCE_LICHEN_CUTOVER	5	577	0.771019
32	SPRUCE	SPRUCE_LICHEN_CUTOVER	3	578	0.839609
24	SPRUCE	SPRUCE_LICHEN_CUTOVER	5	579	0.780474
32	SPRUCE	SPRUCE_LICHEN_CUTOVER	5	581	0.791484
24	SPRUCE	SPRUCE_LICHEN_CUTOVER	3	583	0.901174
32	SPRUCE	SPRUCE_LICHEN_CUTOVER	5	584	0.799093
24	SPRUCE	SPRUCE_LICHEN_CUTOVER	3	587	0.836552
24	SPRUCE	SPRUCE_LICHEN_CUTOVER	25	588	0.655558
30	SPRUCE	SPRUCE_LICHEN_CUTOVER	5	590	0.856185
30	SPRUCE	SPRUCE_LICHEN_CUTOVER	3	594	0.847924
32	SPRUCE	SPRUCE_LICHEN_CUTOVER	5	601	0.829571
30	SPRUCE	SPRUCE_LICHEN_CUTOVER	3	603	0.823751
24	SPRUCE	SPRUCE_LICHEN_CUTOVER	3	606	0.862524
30	SPRUCE	SPRUCE_LICHEN_CUTOVER	25	608	0.565239
30	SPRUCE	SPRUCE_LICHEN_CUTOVER	5	611	0.83802
30	SPRUCE	SPRUCE_LICHEN_CUTOVER	5	613	0.782828
30	SPRUCE	SPRUCE_LICHEN_CUTOVER	3	614	0.850392
32	SPRUCE	SPRUCE_LICHEN_CUTOVER	12	616	0.690063
24	SPRUCE	SPRUCE_LICHEN_CUTOVER	5	617	0.772886
30	SPRUCE	SPRUCE_LICHEN_CUTOVER	3	627	0.864229
30	SPRUCE	SPRUCE_LICHEN_CUTOVER	25	629	0.713435
24	SPRUCE	SPRUCE_LICHEN_CUTOVER	25	633	0.643659
24	SPRUCE	SPRUCE_LICHEN_CUTOVER	3	639	0.833858
32	SPRUCE	SPRUCE_LICHEN_CUTOVER	3	643	0.858291
24	SPRUCE	SPRUCE_LICHEN_CUTOVER	5	645	0.795148
24	SPRUCE	SPRUCE_LICHEN_CUTOVER	25	646	0.838261
32	SPRUCE	SPRUCE_LICHEN_CUTOVER	5	648	0.748383
2	SPRUCE	SPRUCE_MOSS_CUTOVER	5	501	0.784655
1	SPRUCE	SPRUCE_MOSS_CUTOVER	25	508	0.503521
1	SPRUCE	SPRUCE_MOSS_CUTOVER	3	511	0.81782
17	SPRUCE	SPRUCE_MOSS_CUTOVER	5	513	0.752013
1	SPRUCE	SPRUCE_MOSS_CUTOVER	25	514	0.63843
1	SPRUCE	SPRUCE_MOSS_CUTOVER	3	516	0.730996
1	SPRUCE	SPRUCE_MOSS_CUTOVER	3	517	0.820919
2	SPRUCE	SPRUCE_MOSS_CUTOVER	3	519	0.798703
2	SPRUCE	SPRUCE_MOSS_CUTOVER	3	520	0.85605
17	SPRUCE	SPRUCE_MOSS_CUTOVER	5	521	0.7432
17	SPRUCE	SPRUCE_MOSS_CUTOVER	3	522	0.845962
1	SPRUCE	SPRUCE_MOSS_CUTOVER	3	524	0.846154
2	SPRUCE	SPRUCE_MOSS_CUTOVER	12	526	0.602455
17	SPRUCE	SPRUCE_MOSS_CUTOVER	12	527	0.618182
1	SPRUCE	SPRUCE_MOSS_CUTOVER	12	530	0.795749
1	SPRUCE	SPRUCE_MOSS_CUTOVER	5	531	0.760844
2	SPRUCE	SPRUCE_MOSS_CUTOVER	5	532	0.770118
17	SPRUCE	SPRUCE_MOSS_CUTOVER	5	534	0.729093
2	SPRUCE	SPRUCE_MOSS_CUTOVER	25	537	0.5135
17	SPRUCE	SPRUCE_MOSS_CUTOVER	3	548	0.873645
17	SPRUCE	SPRUCE_MOSS_CUTOVER	3	551	0.868143
17	SPRUCE	SPRUCE_MOSS_CUTOVER	3	557	0.855268
1	SPRUCE	SPRUCE_MOSS_CUTOVER	25	558	0.519375
1	SPRUCE	SPRUCE_MOSS_CUTOVER	5	564	0.750522
1	SPRUCE	SPRUCE_MOSS_CUTOVER	5	568	0.866994
2	SPRUCE	SPRUCE_MOSS_CUTOVER	3	575	0.890902
17	SPRUCE	SPRUCE_MOSS_CUTOVER	5	582	0.656553
1	SPRUCE	SPRUCE_MOSS_CUTOVER	5	609	0.886425
2	SPRUCE	SPRUCE_MOSS_CUTOVER	3	615	0.937915
2	SPRUCE	SPRUCE_MOSS_CUTOVER	5	622	0.730619
2	SPRUCE	SPRUCE_MOSS_CUTOVER	5	625	0.706752
2	SPRUCE	SPRUCE_MOSS_CUTOVER	25	630	0.579002
17	SPRUCE	SPRUCE_MOSS_CUTOVER	12	635	0.656773
17	SPRUCE	SPRUCE_MOSS_CUTOVER	25	636	0.614453
30	KALMIA	SPRUCE_LICHEN_CUTOVER	3	505	0.843962
30	KALMIA	SPRUCE_LICHEN_CUTOVER	3	515	0.752191
30	KALMIA	SPRUCE_LICHEN_CUTOVER	25	533	0.66446
30	KALMIA	SPRUCE_LICHEN_CUTOVER	3	536	0.854791
30	KALMIA	SPRUCE_LICHEN_CUTOVER	12	541	0.724649
32	KALMIA	SPRUCE_LICHEN_CUTOVER	25	543	0.375657
30	KALMIA	SPRUCE_LICHEN_CUTOVER	5	552	0.821298
32	KALMIA	SPRUCE_LICHEN_CUTOVER	5	554	0.796963
30	KALMIA	SPRUCE_LICHEN_CUTOVER	12	567	0.731417
24	KALMIA	SPRUCE_LICHEN_CUTOVER	5	571	0.796849
30	KALMIA	SPRUCE_LICHEN_CUTOVER	5	572	0.77463
30	KALMIA	SPRUCE_LICHEN_CUTOVER	25	574	0.640227
24	KALMIA	SPRUCE_LICHEN_CUTOVER	12	580	0.68954
32	KALMIA	SPRUCE_LICHEN_CUTOVER	3	586	0.818489
30	KALMIA	SPRUCE_LICHEN_CUTOVER	5	591	0.845728
32	KALMIA	SPRUCE_LICHEN_CUTOVER	25	593	0.527899
32	KALMIA	SPRUCE_LICHEN_CUTOVER	5	598	0.804659
24	KALMIA	SPRUCE_LICHEN_CUTOVER	3	600	0.748619
32	KALMIA	SPRUCE_LICHEN_CUTOVER	3	602	0.819955
24	KALMIA	SPRUCE_LICHEN_CUTOVER	25	605	0.349133
30	KALMIA	SPRUCE_LICHEN_CUTOVER	3	612	0.845575
32	KALMIA	SPRUCE_LICHEN_CUTOVER	12	619	0.712167
24	KALMIA	SPRUCE_LICHEN_CUTOVER	5	621	0.761258
32	KALMIA	SPRUCE_LICHEN_CUTOVER	25	623	0.535362
24	KALMIA	SPRUCE_LICHEN_CUTOVER	3	624	0.843241
24	KALMIA	SPRUCE_LICHEN_CUTOVER	3	628	0.830668
32	KALMIA	SPRUCE_LICHEN_CUTOVER	3	631	0.823447
30	KALMIA	SPRUCE_LICHEN_CUTOVER	5	632	0.794581
32	KALMIA	SPRUCE_LICHEN_CUTOVER	5	634	0.784251
24	KALMIA	SPRUCE_LICHEN_CUTOVER	5	637	0.724599
24	KALMIA	SPRUCE_LICHEN_CUTOVER	3	638	0.865289
24	KALMIA	SPRUCE_LICHEN_CUTOVER	5	640	0.769413
32	KALMIA	SPRUCE_LICHEN_CUTOVER	3	641	0.848015
24	KALMIA	SPRUCE_LICHEN_CUTOVER	12	642	0.760503
24	KALMIA	SPRUCE_LICHEN_CUTOVER	25	644	0.507038
32	KALMIA	SPRUCE_LICHEN_CUTOVER	5	647	0.820784
1	KALMIA	SPRUCE_MOSS_CUTOVER	3	502	0.824915
17	KALMIA	SPRUCE_MOSS_CUTOVER	12	504	0.723544
1	KALMIA	SPRUCE_MOSS_CUTOVER	12	506	0.853857
2	KALMIA	SPRUCE_MOSS_CUTOVER	3	507	0.81509
2	KALMIA	SPRUCE_MOSS_CUTOVER	12	510	0.68618
1	KALMIA	SPRUCE_MOSS_CUTOVER	12	512	0.690659
2	KALMIA	SPRUCE_MOSS_CUTOVER	5	535	0.704216
2	KALMIA	SPRUCE_MOSS_CUTOVER	5	538	0.83065
2	KALMIA	SPRUCE_MOSS_CUTOVER	3	540	0.924098
17	KALMIA	SPRUCE_MOSS_CUTOVER	5	542	0.779528
17	KALMIA	SPRUCE_MOSS_CUTOVER	3	544	0.854567
17	KALMIA	SPRUCE_MOSS_CUTOVER	3	545	0.839536
17	KALMIA	SPRUCE_MOSS_CUTOVER	3	546	0.860912
17	KALMIA	SPRUCE_MOSS_CUTOVER	3	547	0.839874
2	KALMIA	SPRUCE_MOSS_CUTOVER	25	549	0.59796
17	KALMIA	SPRUCE_MOSS_CUTOVER	5	550	0.702553
2	KALMIA	SPRUCE_MOSS_CUTOVER	5	556	0.777481
2	KALMIA	SPRUCE_MOSS_CUTOVER	3	559	0.831843
17	KALMIA	SPRUCE_MOSS_CUTOVER	5	561	0.759133
2	KALMIA	SPRUCE_MOSS_CUTOVER	3	562	0.825537
2	KALMIA	SPRUCE_MOSS_CUTOVER	5	565	0.689928
2	KALMIA	SPRUCE_MOSS_CUTOVER	12	566	0.62925
1	KALMIA	SPRUCE_MOSS_CUTOVER	5	569	0.776346
17	KALMIA	SPRUCE_MOSS_CUTOVER	5	573	0.793841
1	KALMIA	SPRUCE_MOSS_CUTOVER	5	589	0.824241
1	KALMIA	SPRUCE_MOSS_CUTOVER	25	592	0.536767
17	KALMIA	SPRUCE_MOSS_CUTOVER	25	595	0.693039
1	KALMIA	SPRUCE_MOSS_CUTOVER	5	597	0.779367
1	KALMIA	SPRUCE_MOSS_CUTOVER	3	604	0.827938
1	KALMIA	SPRUCE_MOSS_CUTOVER	5	610	0.754925
1	KALMIA	SPRUCE_MOSS_CUTOVER	3	618	0.958192
1	KALMIA	SPRUCE_MOSS_CUTOVER	3	620	0.842152

## Sheet: Table1_NMR_RATIOS
Site_number	SITE_TYPE	alkyl_C_PC_0_50	O_alkyl_C_50_92	O_alkyl_C_92_112	aromatic_C_112_140	aromatic_C_140_160	Carbonyl_C_160_187	ALKYL_C_O_RATIO
32	SPRUCE_LICHEN_CUTOVER	22.495	49.0003	10.9302	10.8145	2.96362	3.79647	0.375351
30	SPRUCE_LICHEN_CUTOVER	25.7958	50.0484	10.9977	7.54994	2.30275	3.30542	0.422563
34	SPRUCE_LICHEN_CUTOVER	23.3197	44.544	11.7156	11.7887	3.89951	4.7326	0.414503
8	SPRUCE_MOSS_CUTOVER	21.9125	42.7437	11.1723	13.2511	5.01484	5.90551	0.406419
2	SPRUCE_MOSS_CUTOVER	26.6108	42.3186	9.74465	12.5178	3.69838	5.10976	0.511125
17	SPRUCE_MOSS_CUTOVER	24.9829	40.2559	9.46655	14.0071	4.54982	6.73776	0.502447
102	SPRUCE_MOSS_FOREST	27.4154	43.398	8.74934	10.3149	4.63968	5.48271	0.52573

## Sheet: Table2_FOLIAGE_ROOT_CHEMISTRY
SITE_NUMBER	SITE_TYPE	Vegetation	Total_N_mg_g	Total_C_mg_g	Condensed_tannins_Total_mg_g	Total_phenolics_mg_g
101	SPRUCE_MOSS_FOREST	Kalmia_senescent_leaves		567	211.433	247.649
107	SPRUCE_MOSS_FOREST	Kalmia_senescent_leaves	7.46925	568	266.961	257.429
108	SPRUCE_MOSS_FOREST	Kalmia_senescent_leaves	9.11124	561	219.235	255.321
109	SPRUCE_MOSS_FOREST	Kalmia_senescent_leaves	7.9377	562	169.696	205.159
22	SPRUCE_LICHEN_CUTOVER	Kalmia_senescent_leaves	4.416
24	SPRUCE_LICHEN_CUTOVER	Kalmia_senescent_leaves	9.676	604	300.611	276.165
29	SPRUCE_LICHEN_CUTOVER	Kalmia_senescent_leaves	6.044	585	221.88	239.5
30	SPRUCE_LICHEN_CUTOVER	Kalmia_senescent_leaves	10.954	572	204.328	215.679
32	SPRUCE_LICHEN_CUTOVER	Kalmia_senescent_leaves	5.228
34	SPRUCE_LICHEN_CUTOVER	Kalmia_senescent_leaves	5.36
35	SPRUCE_LICHEN_CUTOVER	Kalmia_senescent_leaves	6.45	587	181.286	171.707
1	SPRUCE_MOSS_CUTOVER	Kalmia_senescent_leaves	4.418	560	273.273	265.396
2	SPRUCE_MOSS_CUTOVER	Kalmia_senescent_leaves	5.45	596	218.61	235.57
8	SPRUCE_MOSS_CUTOVER	Kalmia_senescent_leaves	9.257	576	235.368	227.603
9	SPRUCE_MOSS_CUTOVER	Kalmia_senescent_leaves	8.289	571	215.558	201.53
12	SPRUCE_MOSS_CUTOVER	Kalmia_senescent_leaves	3.9
17	SPRUCE_MOSS_CUTOVER	Kalmia_senescent_leaves	5.111
18	SPRUCE_MOSS_CUTOVER	Kalmia_senescent_leaves	8.707	565	170.684	153.129
29	SPRUCE_LICHEN_CUTOVER	Spruce_senescent_needles	2.56185	572.1	47.8464	90.4879
30	SPRUCE_LICHEN_CUTOVER	Spruce_senescent_needles	2.60194	572.9	49.615	97.0737
32	SPRUCE_LICHEN_CUTOVER	Spruce_senescent_needles	1.71991	595.1	47.9191	100.537
1	SPRUCE_MOSS_CUTOVER	Spruce_senescent_needles	4.20239	572.7	53.0115	87.6385
2	SPRUCE_MOSS_CUTOVER	Spruce_senescent_needles	2.98895	561.1	49.3725	92.8901
8	SPRUCE_MOSS_CUTOVER	Spruce_senescent_needles	2.72879	566.6	45.9162	92.4895
9	SPRUCE_MOSS_CUTOVER	Spruce_senescent_needles	1.64042	563.5	56.1289	98.0405
18	SPRUCE_MOSS_CUTOVER	Spruce_senescent_needles	2.11784	564.7	47.2649	88.5508
22	SPRUCE_LICHEN_CUTOVER	Kalmia_roots	5.128	514.4	169.619	92.6762
24	SPRUCE_LICHEN_CUTOVER	Kalmia_roots	6.649	551	187.553	106.15
29	SPRUCE_LICHEN_CUTOVER	Kalmia_roots	6.228	562.9	209.721	78.2039
30	SPRUCE_LICHEN_CUTOVER	Kalmia_roots	3.797	562.2	227.911	108.188
32	SPRUCE_LICHEN_CUTOVER	Kalmia_roots	3.6	564.3	260.146	147.32
34	SPRUCE_LICHEN_CUTOVER	Kalmia_roots	6.03	560.4	240.055	110.879
35	SPRUCE_LICHEN_CUTOVER	Kalmia_roots	4.969	563.1	347.374	139.486
1	SPRUCE_MOSS_CUTOVER	Kalmia_roots	5.7145	565.5	273.297	166.238
2	SPRUCE_MOSS_CUTOVER	Kalmia_roots	5.454	559.5	185.906	144.626
8	SPRUCE_MOSS_CUTOVER	Kalmia_roots	5.83591	573.5	269.334	149.829
9	SPRUCE_MOSS_CUTOVER	Kalmia_roots	5.29201	560	254.716	123.106
12	SPRUCE_MOSS_CUTOVER	Kalmia_roots	4.65357	535.7	170.243	71.568
17	SPRUCE_MOSS_CUTOVER	Kalmia_roots	5.37708	549.8	279.251	126.483
101	SPRUCE_MOSS_FOREST	Kalmia_green_leaves	12.8637	551	169.92	220
107	SPRUCE_MOSS_FOREST	Kalmia_green_leaves	12.101	563.8	266.54	277.9
108	SPRUCE_MOSS_FOREST	Kalmia_green_leaves	15.2539	565.3	302.827	340.544
109	SPRUCE_MOSS_FOREST	Kalmia_green_leaves	12.5304	564.8	230.591	297.116
22	SPRUCE_LICHEN_CUTOVER	Kalmia_green_leaves	9.37	556.7
24	SPRUCE_LICHEN_CUTOVER	Kalmia_green_leaves	8.3385	549.5	298.467	335.681
29	SPRUCE_LICHEN_CUTOVER	Kalmia_green_leaves	12.95	560.1	256.813	307.004
30	SPRUCE_LICHEN_CUTOVER	Kalmia_green_leaves	10.46	588.2	294.374	324.073
32	SPRUCE_LICHEN_CUTOVER	Kalmia_green_leaves	11.22	550.2	227.651	305.336
34	SPRUCE_LICHEN_CUTOVER	Kalmia_green_leaves	9.741	565.9	228.557	312.057
35	SPRUCE_LICHEN_CUTOVER	Kalmia_green_leaves	9.348	547.8	273.736	336.726
1	SPRUCE_MOSS_CUTOVER	Kalmia_green_leaves	10.9425	566.6	291.703	355.614
2	SPRUCE_MOSS_CUTOVER	Kalmia_green_leaves	9.951	548.9	245.027	320.661
6	SPRUCE_MOSS_CUTOVER	Kalmia_green_leaves		549.2
8	SPRUCE_MOSS_CUTOVER	Kalmia_green_leaves	10.171	549.2	302.876	342.86
9	SPRUCE_MOSS_CUTOVER	Kalmia_green_leaves	12.93	561.1	244.986	340.059
12	SPRUCE_MOSS_CUTOVER	Kalmia_green_leaves	9.494
17	SPRUCE_MOSS_CUTOVER	Kalmia_green_leaves	8.88	555.3	293.796	327.156
18	SPRUCE_MOSS_CUTOVER	Kalmia_green_leaves	14.507	556.1	256.524	306.3
22	SPRUCE_LICHEN_CUTOVER	Spruce_green_needles	9.826	541.3	84.46	105.7
24	SPRUCE_LICHEN_CUTOVER	Spruce_green_needles	6.828	531.2	114.701	108.206
29	SPRUCE_LICHEN_CUTOVER	Spruce_green_needles	7.32	526.8	97.9681	91.6606
30	SPRUCE_LICHEN_CUTOVER	Spruce_green_needles	5.366	522.2	91.2849	108.777
32	SPRUCE_LICHEN_CUTOVER	Spruce_green_needles	5.902	529.7	91.4157	96.6322
34	SPRUCE_LICHEN_CUTOVER	Spruce_green_needles	7.89	530	82.9366	92.1401
35	SPRUCE_LICHEN_CUTOVER	Spruce_green_needles	7.454	525.1	84.7943	101.774
1	SPRUCE_MOSS_CUTOVER	Spruce_green_needles	8.525	528.9	105.241	115.138
2	SPRUCE_MOSS_CUTOVER	Spruce_green_needles	5.522	524.6	100.608	112.218
6	SPRUCE_MOSS_CUTOVER	Spruce_green_needles		536.3
8	SPRUCE_MOSS_CUTOVER	Spruce_green_needles		537.7	106.686	110.503
9	SPRUCE_MOSS_CUTOVER	Spruce_green_needles	6.44	540.5	103.799	102.124
12	SPRUCE_MOSS_CUTOVER	Spruce_green_needles	6.3		105.8	106.47
17	SPRUCE_MOSS_CUTOVER	Spruce_green_needles	7.67	541.3	98.2561	107.223
18	SPRUCE_MOSS_CUTOVER	Spruce_green_needles	7.45	545.1	104.382	101.244
